# Supplementary material for: Macrolide resistance in Mannheimia haemolytica isolates associated with bovine respiratory disease from the German national resistance monitoring program GERM-Vet 2009 to 2020
Source: Front Microbiol. 2024 Mar 1;15:1356208. doi: 10.3389/fmicb.2024.1356208 (PMC10940430; doi:10.3389/fmicb.2024.1356208)
Supplement: Supplementary file 1 [file Table_1.XLSX]

## Sheet: Tabelle1
Data set S1. Background information on the isolates' origin and sequencing metrics
Bioproject accession: PRJNA960937
Isolate ID	Original ID (Federal Office of Consumer Protection and Food Safety)	host	sample type	BioSample Accession	Genome Accession	SRA Accession	GC (%)	contigs (circular)	average coverage (x)	genome length (bp)	Total no. of Illumina read pairs	Total no. of MinION reads	Mean read length MiSeq (bp)	Mean read length MinION (bp)
1	90826	calf (<6 weeks)	unknown	SAMN35798079	CP128532	SRX20787742 , SRX20787743	41	1	700	2644769	820484	184569	260	7488
2	120731	calf (<6 weeks)	unknown	SAMN35798080	CP128531	SRX20787754 , SRX20787765	41	1	116	2631182	765571	23940	229	5195
3	131633	calf (<6 weeks)	unknown	SAMN35798081	CP128530	SRX20787772 , SRX20787773	41	1	183	2647533	557768	37181	255	9015
4	171555	dairy cattle	unknown	SAMN35798086	CP128525	SRX20787748 , SRX20787749	41	1	141	2813568	772718	40819	258	4761
5	171117	calf (<6 weeks)	unknown	SAMN35798085	CP128526	SRX20787746 , SRX20787747	41	1	219	2818781	812053	64596	262	6142
6	182812	beef cattle	tissue	SAMN35798088	CP128523	SRX20787752 , SRX20787753	41.5	1	149	2619150	746720	32905	262	5804
7	181789	adult cattle	nasal swab	SAMN35798087	CP128524	SRX20787750 , SRX20787751	41	1	153	2595304	789696	34557	254	5428
8	192037	calf (<6 weeks)	nasal swab	SAMN35798092	CP128518	SRX20787761 , SRX20787762	41	1	142	2815219	917122	12024	250	9083
9	190176	calf (<6 weeks)	nasal swab	SAMN34340262	CP123958, CP123959	SRX20092388 , SRX20092389	41	2	87	2824375	925387	8106	251	5266
10	192916	adult cattle	nasal swab	SAMN35798093	CP128516, CP128517	SRX20787763 , SRX20787764	41	2	331	2824434	1108873	132296	248	5169
11	192036	adult cattle	nasal swab	SAMN35798091	CP128519	SRX20787759 , SRX20787760	41	1	157	2828637	890177	31591	244	6847
12	191452	adult cattle	nasal swab	SAMN35798090	CP128520, CP128521	SRX20787757 , SRX20787758	41	2	261	2829372	759157	110642	251	4867
13	200945	calf (<6 weeks)	nasal swab	SAMN35798095	JAVXUJ000000000 (JAVXUJ010000001-JAVXUJ010000003)	SRX20787768 , SRX20787769	41	3	157	2314675	755097	40879	253	5354
