# Supplementary material for: Macrolide resistance in Mannheimia haemolytica isolates associated with bovine respiratory disease from the German national resistance monitoring program GERM-Vet 2009 to 2020
Source: Front Microbiol. 2024 Mar 1;15:1356208. doi: 10.3389/fmicb.2024.1356208 (PMC10940430; doi:10.3389/fmicb.2024.1356208)
Supplement: Supplementary file 2 [file Table_2.XLSX]

## Sheet: SNPs
Data set S2 (a) Number of SNPs within the core genome of M. haemolytica ST1 with isolates obtained within this study displayed in bold.
Isolate ID	GenBank assembly accession number	GCA_028806165.1_USA	GCA_007978905.1_USA	ID_1_GCA_030370395.1_Germany	ID_7_GCA_030370235.1_Germany	GCA_007980045.1_Canada	GCA_007975225.1_USA	GCA_028800985.1_USA	GCA_007980905.1_USA	GCA_001856545.1_USA	GCA_007978725.1_USA	GCA_028774205.1_Netherlands	ID_8_GCA_030370135.1_Germany	ID_4_GCA_030370255.1_Germany	ID_5_GCA_030370275.1_Germany	ID_11_GCA_030370155.1_Germany	ID_9_GCA_029916885.1_Germany	ID_10_GCA_030370115.1_Germany	ID_12_GCA_030370175.1_Germany	GCA_028809955.1_USA	GCA_000422095.1_USA
	GCA_028806165.1_USA		84	108	106	82	91	79	84	107	94	79	80	80	83	79	84	81	81	143	112
	GCA_007978905.1_USA	84		110	106	81	90	80	83	105	90	83	83	83	86	82	87	84	84	147	115
1	GCA_030370395.1_Germany	108	110		64	104	117	100	105	130	115	100	104	104	107	103	108	105	105	169	121
7	GCA_030370235.1_Germany	106	106	64		100	113	98	101	126	111	100	100	100	103	99	104	101	101	172	122
	GCA_007980045.1_Canada	82	81	104	100		53	70	75	100	85	74	74	74	77	73	78	75	75	145	111
	GCA_007975225.1_USA	91	90	117	113	53		83	88	113	98	87	87	87	90	86	91	88	88	154	121
	GCA_028800985.1_USA	79	80	100	98	70	83		29	54	39	39	38	38	41	37	42	39	39	111	110
	GCA_007980905.1_USA	84	83	105	101	75	88	29		45	30	44	43	43	46	42	47	44	44	116	115
	GCA_001856545.1_USA	107	105	130	126	100	113	54	45		15	67	66	66	69	65	70	67	67	139	139
	GCA_007978725.1_USA	94	90	115	111	85	98	39	30	15		52	51	51	54	50	55	52	52	124	125
	GCA_028774205.1_Netherlands	79	83	100	100	74	87	39	44	67	52		21	21	24	20	25	22	22	106	109
8	GCA_030370135.1_Germany	80	83	104	100	74	87	38	43	66	51	21		6	9	5	10	7	7	111	112
4	GCA_030370255.1_Germany	80	83	104	100	74	87	38	43	66	51	21	6		9	5	10	7	7	111	112
5	GCA_030370275.1_Germany	83	86	107	103	77	90	41	46	69	54	24	9	9		8	13	10	10	114	115
11	GCA_030370155.1_Germany	79	82	103	99	73	86	37	42	65	50	20	5	5	8		7	4	4	110	111
9	GCA_029916885.1_Germany	84	87	108	104	78	91	42	47	70	55	25	10	10	13	7		3	3	115	116
10	GCA_030370115.1_Germany	81	84	105	101	75	88	39	44	67	52	22	7	7	10	4	3		0	112	113
12	GCA_030370175.1_Germany	81	84	105	101	75	88	39	44	67	52	22	7	7	10	4	3	0		112	113
	GCA_028809955.1_USA	143	147	169	172	145	154	111	116	139	124	106	111	111	114	110	115	112	112		108
	GCA_000422095.1_USA	112	115	121	122	111	121	110	115	139	125	109	112	112	115	111	116	113	113	108
Data set S2 (b) Number of SNPs within the core genome of M. haemolytica ST4 with isolates obtained within this study diplayed in bold.
Isolate ID	GenBank assembly accession number	GCA_028772905.1_Germany	GCA_028772885.1_Netherlands	GCA_028773265.1_Germany	GCA_028772985.1_Germany	GCA_028773025.1_Netherlands	GCA_028772825.1_Netherlands	GCA_028772745.1_Germany	GCA_028772445.1_Germany	ID_2_GCA_030370375.1_Germany	GCA_020971705.1_IMT47952_Germany	GCA_028772585.1_Netherlands	ID_13_GCA_030370075.2_Germany	ID_6_GCA_030370215.1_Germany	GCA_028772785.1_Netherlands	ID_3_GCA_030370355.1_Germany	GCA_028772845.1_Belgium	GCA_028772865.1_Netherlands
	GCA_028772905.1_Germany		34	32	32	33	34	31	36	37	52	33	41	54	62	37	41	47
	GCA_028772885.1_Netherlands	34		40	40	41	42	39	44	45	60	43	49	62	72	45	49	55
	GCA_028773265.1_Germany	32	40		0	36	40	37	42	43	56	39	44	60	68	43	43	53
	GCA_028772985.1_Germany	32	40	0		36	40	37	42	43	56	39	44	60	68	43	43	53
	GCA_028773025.1_Netherlands	33	41	36	36		27	24	29	44	57	40	46	61	69	44	47	54
	GCA_028772825.1_Netherlands	34	42	40	40	27		25	30	45	60	43	49	62	72	45	49	55
	GCA_028772745.1_Germany	31	39	37	37	24	25		21	41	57	38	44	59	69	42	46	52
	GCA_028772445.1_Germany	36	44	42	42	29	30	21		46	62	43	49	64	74	47	51	57
2	GCA_030370375.1_Germany	37	45	43	43	44	45	41	46		47	31	37	59	69	44	48	53
	GCA_020971705.1_IMT47952_Germany	52	60	56	56	57	60	57	62	47		45	51	74	82	59	63	69
	GCA_028772585.1_Netherlands	33	43	39	39	40	43	38	43	31	45		32	57	63	42	46	52
13	GCA_030370075.2_Germany	41	49	44	44	46	49	44	49	37	51	32		63	71	48	51	58
6	GCA_030370215.1_Germany	54	62	60	60	61	62	59	64	59	74	57	63		68	57	61	67
	GCA_028772785.1_Netherlands	62	72	68	68	69	72	69	74	69	82	63	71	68		67	71	77
3	GCA_030370355.1_Germany	37	45	43	43	44	45	42	47	44	59	42	48	57	67		36	42
	GCA_028772845.1_Belgium	41	49	43	43	47	49	46	51	48	63	46	51	61	71	36		18
	GCA_028772865.1_Netherlands	47	55	53	53	54	55	52	57	53	69	52	58	67	77	42	18
